# Supplementary material for: Characterization and Benchmark of a Novel Capacitive and Fluidic Inclination Sensor
Source: Sensors (Basel). 2021 Dec 1;21(23):8030. doi: 10.3390/s21238030 (PMC8659599; doi:10.3390/s21238030)
Supplement: Supplementary file 1 [file sensors-21-08030-s001.zip]

Archive with 1 entries (1 files):
- sensors-1451866-supplementary.pdf
